# Supplementary material for: ﻿Cyphocallipus africanus sp. nov.: first native callipodid millipede from continental Africa (Diplopoda, Callipodida)
Source: Zookeys. 2025 Sep 26;1253:321–41. doi: 10.3897/zookeys.1253.161612 (PMC12495430; doi:10.3897/zookeys.1253.161612)
Supplement: XML Treatment for Cyphocallipus [file zookeys.1253.161612-treatment1.xml]

<!DOCTYPE tp:taxon-treatment
  PUBLIC "-//TaxonX//DTD Taxonomic Treatment Publishing DTD v0 20100105//EN" "tax-treatment-NSO.dtd">
<tp:taxon-treatment xmlns:tp="http://www.plazi.org/taxpub"><tp:treatment-meta><kwd-group><label>Taxon classification</label><kwd>
                    <named-content content-type="kingdom">Animalia</named-content>
                  </kwd><kwd>
                    <named-content content-type="order">Callipodida</named-content>
                  </kwd><kwd>
                    <named-content content-type="family">Dorypetalidae</named-content>
                  </kwd></kwd-group><mixed-citation publication-type="journal"><person-group><name><surname>Stoev</surname><given-names>Pavel</given-names></name><name><surname>Akkari</surname><given-names>Nesrine</given-names></name></person-group><article-title>﻿<italic><tp:taxon-name><tp:taxon-name-part taxon-name-part-type="genus" reg="Cyphocallipus">Cyphocallipus</tp:taxon-name-part> <tp:taxon-name-part taxon-name-part-type="species" reg="africanus">africanus</tp:taxon-name-part></tp:taxon-name></italic> sp. nov.: first native callipodid millipede from continental Africa (<tp:taxon-name><tp:taxon-name-part taxon-name-part-type="class">Diplopoda</tp:taxon-name-part></tp:taxon-name>, <tp:taxon-name><tp:taxon-name-part taxon-name-part-type="order">Callipodida</tp:taxon-name-part></tp:taxon-name>)</article-title><source>Zookeys</source><day>26</day><month>09</month><year>2025</year><volume>1253</volume><fpage>321</fpage><lpage>341</lpage><pub-id pub-id-type="doi">10.3897/zookeys.1253.161612</pub-id></mixed-citation></tp:treatment-meta><tp:nomenclature><label>﻿Genus</label><tp:taxon-name><object-id xmlns:xlink="http://www.w3.org/1999/xlink" content-type="arpha" xlink:type="simple">6F65A348-40DC-5D23-87D2-B44C5D06C9FD</object-id>
                  <tp:taxon-name-part taxon-name-part-type="genus" reg="Cyphocallipus">Cyphocallipus</tp:taxon-name-part>
                </tp:taxon-name><tp:taxon-authority>Verhoeff, 1909</tp:taxon-authority></tp:nomenclature><tp:treatment-sec sec-type="diagnosis" id="SECID0E5UAE"><title>Diagnosis.</title><p>Body with 53–59 PTs. Forehead of male concave; a pair of small knobs present on epicranium of both known species of <italic><tp:taxon-name><tp:taxon-name-part taxon-name-part-type="genus" reg="Cyphocallipus">Cyphocallipus</tp:taxon-name-part></tp:taxon-name></italic>; pleurotergites: with longitudinal crests, which are spaced apart in their posterior part; metazona not much elevated compared to prozona (in <italic><tp:taxon-name><tp:taxon-name-part taxon-name-part-type="genus" reg="Lusitanipus">Lusitanipus</tp:taxon-name-part></tp:taxon-name></italic> and <italic><tp:taxon-name><tp:taxon-name-part taxon-name-part-type="genus" reg="Dorycallipus">Dorycallipus</tp:taxon-name-part></tp:taxon-name></italic> posterior part are elevated); Collum: with longitudinal furrows and indistinct setae in the posterior half and at the side flaps; Coxal sacs: from 3<sup>rd</sup> to 22<sup>nd</sup> pair of legs. Gonopods: with a large sternal lamella and three coxosternal processes, two of them much longer than the 3<sup>rd</sup> between them, the foremost with an excavation for the telopodite; telopodite long and thin pseudoflagellum following its curvature. Female (unknown in <italic><tp:taxon-name><tp:taxon-name-part taxon-name-part-type="genus" reg="Cyphocallipus">C.</tp:taxon-name-part> <tp:taxon-name-part taxon-name-part-type="species" reg="africanus">africanus</tp:taxon-name-part></tp:taxon-name></italic>): posterior lateral edge of second metazonum produced caudal as a large subtriangular lobe over lower side of third. Second leg-pair greatly reduced (<xref ref-type="bibr" rid="B51">Verhoeff 1909</xref>; <xref ref-type="bibr" rid="B19">Hoffman 2009</xref>; <xref ref-type="bibr" rid="B45">Spelda 2015</xref>).</p></tp:treatment-sec><tp:treatment-sec sec-type="comments" id="SECID0EWWAE"><title>Comment.</title><p>In his review of the members of the order <tp:taxon-name><tp:taxon-name-part taxon-name-part-type="order">Callipodida</tp:taxon-name-part></tp:taxon-name> from the Iberian Peninsula, <xref ref-type="bibr" rid="B45">Spelda (2015)</xref> provided a comprehensive bibliographic catalogue of the records of the genus <italic><tp:taxon-name><tp:taxon-name-part taxon-name-part-type="genus" reg="Cyphocallipus">Cyphocallipus</tp:taxon-name-part></tp:taxon-name></italic> and <italic><tp:taxon-name><tp:taxon-name-part taxon-name-part-type="genus" reg="Cyphocallipus">C.</tp:taxon-name-part> <tp:taxon-name-part taxon-name-part-type="species" reg="excavatus">excavatus</tp:taxon-name-part></tp:taxon-name></italic>, along with photographs of key taxonomic characteristics of the species. Therefore, we do not include a bibliographic review here.</p></tp:treatment-sec><ref-list><ref id="B51"><mixed-citation xmlns:xlink="http://www.w3.org/1999/xlink" xlink:type="simple"><person-group><name name-style="western"><surname>Verhoeff</surname><given-names>KW</given-names></name></person-group> (<year>1909</year>) <article-title>Neues System der <tp:taxon-name><tp:taxon-name-part taxon-name-part-type="class">Diplopoda</tp:taxon-name-part></tp:taxon-name>-Lysiopetaloidea und über italienische <italic><tp:taxon-name><tp:taxon-name-part taxon-name-part-type="genus">Callipus</tp:taxon-name-part></tp:taxon-name></italic>-Arten.</article-title><source>Sitzungsberichte der Gesellschaft Naturforschender Freunde</source><volume>4</volume>: <fpage>209</fpage>–<lpage>219</lpage>.</mixed-citation></ref><ref id="B19"><mixed-citation xmlns:xlink="http://www.w3.org/1999/xlink" xlink:type="simple"><person-group><name name-style="western"><surname>Hoffman</surname><given-names>R</given-names></name></person-group> (<year>2009</year>) <article-title>The female of <italic><tp:taxon-name><tp:taxon-name-part taxon-name-part-type="genus">Cyphocallipus</tp:taxon-name-part> <tp:taxon-name-part taxon-name-part-type="species">excavatus</tp:taxon-name-part></tp:taxon-name></italic> Verhoeff, 1909 (<tp:taxon-name><tp:taxon-name-part taxon-name-part-type="order">Callipodida</tp:taxon-name-part></tp:taxon-name>: <tp:taxon-name><tp:taxon-name-part taxon-name-part-type="family">Cyphocallipodidae</tp:taxon-name-part></tp:taxon-name>).</article-title><source>Contributions to Natural History</source><volume>12</volume>: <fpage>643</fpage>–<lpage>649</lpage>.</mixed-citation></ref><ref id="B45"><mixed-citation xmlns:xlink="http://www.w3.org/1999/xlink" xlink:type="simple"><person-group><name name-style="western"><surname>Spelda</surname><given-names>J</given-names></name></person-group> (<year>2015</year>) Order <tp:taxon-name><tp:taxon-name-part taxon-name-part-type="order">Callipodida</tp:taxon-name-part></tp:taxon-name>. Revista IDE@-SEA, 25B: 1–12. <ext-link xlink:href="http://sea-entomologia.org/IDE@/revista_25B.pdf" ext-link-type="uri" xlink:type="simple">http://sea-entomologia.org/IDE@/revista_25B.pdf</ext-link></mixed-citation></ref></ref-list></tp:taxon-treatment>
