# Supplementary material for: ﻿Cyphocallipus africanus sp. nov.: first native callipodid millipede from continental Africa (Diplopoda, Callipodida)
Source: Zookeys. 2025 Sep 26;1253:321–41. doi: 10.3897/zookeys.1253.161612 (PMC12495430; doi:10.3897/zookeys.1253.161612)
Supplement: XML Treatment for Cyphocallipus africanus [file zookeys.1253.161612-treatment2.xml]

<!DOCTYPE tp:taxon-treatment
  PUBLIC "-//TaxonX//DTD Taxonomic Treatment Publishing DTD v0 20100105//EN" "tax-treatment-NSO.dtd">
<tp:taxon-treatment xmlns:tp="http://www.plazi.org/taxpub"><tp:treatment-meta><kwd-group><label>Taxon classification</label><kwd>
                    <named-content content-type="kingdom">Animalia</named-content>
                  </kwd><kwd>
                    <named-content content-type="order">Callipodida</named-content>
                  </kwd><kwd>
                    <named-content content-type="family">Dorypetalidae</named-content>
                  </kwd></kwd-group><mixed-citation publication-type="journal"><person-group><name><surname>Stoev</surname><given-names>Pavel</given-names></name><name><surname>Akkari</surname><given-names>Nesrine</given-names></name></person-group><article-title>﻿<italic><tp:taxon-name><tp:taxon-name-part taxon-name-part-type="genus" reg="Cyphocallipus">Cyphocallipus</tp:taxon-name-part> <tp:taxon-name-part taxon-name-part-type="species" reg="africanus">africanus</tp:taxon-name-part></tp:taxon-name></italic> sp. nov.: first native callipodid millipede from continental Africa (<tp:taxon-name><tp:taxon-name-part taxon-name-part-type="class">Diplopoda</tp:taxon-name-part></tp:taxon-name>, <tp:taxon-name><tp:taxon-name-part taxon-name-part-type="order">Callipodida</tp:taxon-name-part></tp:taxon-name>)</article-title><source>Zookeys</source><day>26</day><month>09</month><year>2025</year><volume>1253</volume><fpage>321</fpage><lpage>341</lpage><pub-id pub-id-type="doi">10.3897/zookeys.1253.161612</pub-id></mixed-citation></tp:treatment-meta><tp:nomenclature><label>﻿</label><tp:taxon-name><object-id xmlns:xlink="http://www.w3.org/1999/xlink" content-type="arpha" xlink:type="simple">34B24800-D548-59F1-BB4D-94F7A303214D</object-id>
                  <tp:taxon-name-part taxon-name-part-type="genus" reg="Cyphocallipus">Cyphocallipus</tp:taxon-name-part>
                  <tp:taxon-name-part taxon-name-part-type="species" reg="africanus">africanus</tp:taxon-name-part>
                  <object-id xmlns:xlink="http://www.w3.org/1999/xlink" content-type="zoobank" xlink:type="simple">https://zoobank.org/3423D8F0-EB21-4D2F-A0EE-CB34914C0C50</object-id>
                </tp:taxon-name><tp:taxon-status xmlns:xlink="http://www.w3.org/1999/xlink" xlink:type="simple">sp. nov.</tp:taxon-status><xref ref-type="fig" rid="F1">Figs 1</xref><xref ref-type="fig" rid="F2">, 2</xref></tp:nomenclature><tp:treatment-sec sec-type="diagnosis" id="SECID0EIZAE"><title>Diagnosis.</title><p>A species of the genus <italic><tp:taxon-name><tp:taxon-name-part taxon-name-part-type="genus" reg="Cyphocallipus">Cyphocallipus</tp:taxon-name-part></tp:taxon-name></italic>, differing from <italic><tp:taxon-name><tp:taxon-name-part taxon-name-part-type="genus" reg="Cyphocallipus">C.</tp:taxon-name-part> <tp:taxon-name-part taxon-name-part-type="species" reg="excavatus">excavatus</tp:taxon-name-part></tp:taxon-name></italic> in having a semicircular rounded protective lamella at the distal part of telopodite (vs subrectangular in <italic><tp:taxon-name><tp:taxon-name-part taxon-name-part-type="genus" reg="Cyphocallipus">C.</tp:taxon-name-part> <tp:taxon-name-part taxon-name-part-type="species" reg="excavatus">excavatus</tp:taxon-name-part></tp:taxon-name></italic>), bearing smaller fold at the margin than in <italic><tp:taxon-name><tp:taxon-name-part taxon-name-part-type="genus" reg="Cyphocallipus">C.</tp:taxon-name-part> <tp:taxon-name-part taxon-name-part-type="species" reg="excavatus">excavatus</tp:taxon-name-part></tp:taxon-name></italic>; coxosternal process <italic>m</italic> with apically rounded and not distally expanded process <italic>k</italic>, and a much shorter process <italic>j</italic> (1/3 of process <italic>k</italic> vs 1/2 of process <italic>k</italic> in <italic><tp:taxon-name><tp:taxon-name-part taxon-name-part-type="genus" reg="Cyphocallipus">C.</tp:taxon-name-part> <tp:taxon-name-part taxon-name-part-type="species" reg="excavatus">excavatus</tp:taxon-name-part></tp:taxon-name></italic>); coxosternal process <italic>i</italic> with a straight distal part; coxosternal process <italic>i</italic>’ broad, incised distally, posterior part of distal incision oval, posterior proximal margin triangularly oval; sternal lamella similar to <italic><tp:taxon-name><tp:taxon-name-part taxon-name-part-type="genus" reg="Cyphocallipus">C.</tp:taxon-name-part> <tp:taxon-name-part taxon-name-part-type="species" reg="excavatus">excavatus</tp:taxon-name-part></tp:taxon-name></italic> in position but lower. Table <xref ref-type="table" rid="T1">1</xref> provides a comparison of the main taxonomic characters between <italic><tp:taxon-name><tp:taxon-name-part taxon-name-part-type="genus" reg="Cyphocallipus">Cyphocallipus</tp:taxon-name-part> <tp:taxon-name-part taxon-name-part-type="species" reg="africanus">africanus</tp:taxon-name-part></tp:taxon-name></italic> sp. nov. and <italic><tp:taxon-name><tp:taxon-name-part taxon-name-part-type="genus" reg="Cyphocallipus">C.</tp:taxon-name-part> <tp:taxon-name-part taxon-name-part-type="species" reg="excavatus">excavatus</tp:taxon-name-part></tp:taxon-name></italic>.</p><table-wrap id="T1" position="float" orientation="portrait"><label>Table 1.</label><caption><p>Main taxonomic characters of gonopods that distinguish <italic><tp:taxon-name><tp:taxon-name-part taxon-name-part-type="genus" reg="Cyphocallipus">Cyphocallipus</tp:taxon-name-part> <tp:taxon-name-part taxon-name-part-type="species" reg="africanus">africanus</tp:taxon-name-part></tp:taxon-name></italic> sp. nov. from <italic><tp:taxon-name><tp:taxon-name-part taxon-name-part-type="genus" reg="Cyphocallipus">C.</tp:taxon-name-part> <tp:taxon-name-part taxon-name-part-type="species" reg="excavatus">excavatus</tp:taxon-name-part></tp:taxon-name></italic>.</p></caption><table id="TID0EOHBG" rules="all"><tbody><tr><th rowspan="1" colspan="1">Character</th><th rowspan="1" colspan="1">
                          <italic>
                            <tp:taxon-name><tp:taxon-name-part taxon-name-part-type="genus" reg="Cyphocallipus">C.</tp:taxon-name-part> <tp:taxon-name-part taxon-name-part-type="species" reg="excavatus">excavatus</tp:taxon-name-part></tp:taxon-name>
                          </italic>
                        </th><th rowspan="1" colspan="1"><italic><tp:taxon-name><tp:taxon-name-part taxon-name-part-type="genus" reg="Cyphocallipus">C.</tp:taxon-name-part> <tp:taxon-name-part taxon-name-part-type="species" reg="africanus">africanus</tp:taxon-name-part></tp:taxon-name></italic> sp. nov.</th></tr><tr><td rowspan="1" colspan="1">Sternal lamella: posterior to telopodite and coxal processes</td><td rowspan="1" colspan="1">Large, broad (Fig. <xref ref-type="fig" rid="F6">6E</xref>)</td><td rowspan="1" colspan="1">Less developed, lower (Fig. <xref ref-type="fig" rid="F1">1E</xref>)</td></tr><tr><td rowspan="1" colspan="1">Broad, incised distally posterior coxosternal process <italic>i</italic>’</td><td rowspan="1" colspan="1">Posterior part of distal incision triangular; posterior proximal margin triangular (Figs <xref ref-type="fig" rid="F7">7D</xref>, <xref ref-type="fig" rid="F8">8F</xref>)</td><td rowspan="1" colspan="1">Posterior part of distal incision oval, posterior proximal margin oval (Fig. <xref ref-type="fig" rid="F2">2D</xref>)</td></tr><tr><td rowspan="1" colspan="1">Coxosternal process <italic>m</italic> Forked to processes <italic>j</italic> and <italic>k</italic></td><td rowspan="1" colspan="1">Process <italic>j</italic> twice shorter than process <italic>k</italic>; process <italic>k</italic> is expanded distally and somewhat triangular (Figs <xref ref-type="fig" rid="F7">7B</xref>, <xref ref-type="fig" rid="F8">8E</xref>, <xref ref-type="fig" rid="F9">9A</xref>)</td><td rowspan="1" colspan="1">Process <italic>j</italic> is 1/3 of length of process <italic>k</italic>; <italic>k</italic> apically rounded and not distally expanded (Figs <xref ref-type="fig" rid="F1">1F</xref>, <xref ref-type="fig" rid="F2">2B</xref>)</td></tr><tr><td rowspan="1" colspan="1">Coxosternal process <italic>i</italic></td><td rowspan="1" colspan="1">Distal part curved (Figs <xref ref-type="fig" rid="F6">6F</xref>, <xref ref-type="fig" rid="F8">8E</xref>)</td><td rowspan="1" colspan="1">Distal part straight (Figs <xref ref-type="fig" rid="F1">1E</xref>, <xref ref-type="fig" rid="F2">2A</xref>)</td></tr><tr><td rowspan="1" colspan="1">Distal part of telopodite: enlarged, with a rounded buckle at the base of the protective lamella</td><td rowspan="1" colspan="1">Protective lamella subrectangular, with a fold at posterior margin (Figs <xref ref-type="fig" rid="F7">7B, D, E</xref>, <xref ref-type="fig" rid="F9">9A</xref>)</td><td rowspan="1" colspan="1">Protective lamella more rounded at margin, semicircular, with a very small fold at margin (Fig. <xref ref-type="fig" rid="F2">2C, D</xref>)</td></tr></tbody></table></table-wrap></tp:treatment-sec><tp:treatment-sec sec-type="etymology" id="SECID0ETDAG"><title>Etymology.</title><p>The specific epithet emphasizes the discovery of the first native member of the order <tp:taxon-name><tp:taxon-name-part taxon-name-part-type="order">Callipodida</tp:taxon-name-part></tp:taxon-name> on the African continent. Adjective.</p></tp:treatment-sec><tp:treatment-sec sec-type="material" id="SECID0E5DAG"><title>Material examined.</title><p>• <bold><italic>Holotype</italic></bold>: adult male, Morocco, Tanger-Tetouan-Al Hoceima region, Chefchaouen Province, Bab Taza, cave Maala Abladir, <named-content xmlns:xlink="http://www.w3.org/1999/xlink" content-type="dwc:verbatimCoordinates" xlink:type="simple"><named-content content-type="geo-json" specific-use="{&#34;type&#34;:&#34;Point&#34;,&#34;coordinates&#34;:[-5.105444,35.068694]}" id="NCID0EKEAG" xlink:type="simple">35°04'07.3"N, 5°06'19.6"W</named-content></named-content>, 14.VIII.2005, leg. G.E.S. [Grupo de Exploraciones Subterráneas of Priego], <named-content xmlns:xlink="http://www.w3.org/1999/xlink" content-type="dwc:institutional_code" xlink:title="Naturhistorisches Museum Wien" xlink:href="http://grbio.org/institution/naturhistorisches-museum-wien-0" xlink:type="simple">NHMW</named-content> MY10657.</p></tp:treatment-sec><tp:treatment-sec sec-type="description" id="SECID0ETEAG"><title>Description.</title><p>Body cylindrical, length <italic>circa</italic> 56 mm, maximal body diameter <italic>circa</italic> 2.85 mm. 58 PTs + Telson. Colour in life unknown; colour of preserved specimen: head frons and vertex yellow alveolate. Male head concave with the characteristic for the genus pair of knobs on epicranium (Fig. <xref ref-type="fig" rid="F1">1A, B</xref>); Eyes: 53 ommatidia in 10 rows (Fig. <xref ref-type="fig" rid="F1">1A</xref>). Organ of Tömösváry twice as large as largest ommatidium. All pleurotergites yellow, with light-brown transverse band on posterior margin (Fig. <xref ref-type="fig" rid="F1">1C</xref>). Antennae broken, brownish, ratio: 2&gt;3&gt;5&gt;4&gt;6&gt;7 (vs 5&gt;2&gt;4&gt;6&gt;3&gt;1&gt;7). Legs yellow; claws darker. Pleurotergal crests touching each other at anterior part of pleurotergite (prozonum) and becoming separate and thinning towards pleurotergite end (Fig. <xref ref-type="fig" rid="F1">1C</xref>); 5+5 pleurotergal crests between ozopores on midbody pleurotergites. Ozopores situated between crests 5 and 6, very small and difficult to spot.</p><fig id="F1" position="float" orientation="portrait"><object-id xmlns:xlink="http://www.w3.org/1999/xlink" content-type="doi" xlink:type="simple">10.3897/zookeys.1253.161612.figure1</object-id><object-id xmlns:xlink="http://www.w3.org/1999/xlink" content-type="arpha" xlink:type="simple">C9C53661-86B6-53A1-94E8-ADDFFCAB55C6</object-id><label>Figure 1.</label><caption><p><italic><tp:taxon-name><tp:taxon-name-part taxon-name-part-type="genus" reg="Cyphocallipus">Cyphocallipus</tp:taxon-name-part> <tp:taxon-name-part taxon-name-part-type="species" reg="africanus">africanus</tp:taxon-name-part></tp:taxon-name></italic> sp. nov., holotype. A. Head and anteriormost pleurotergites, lateral view; B. Head, frontal view; C. Pleurotergites, dorsal view; D. Telson, ventral view; E. Gonopods, posterior view; F. Gonopods, anterior view. Abbreviations: coxosternal processes k, j I, i´, T – telopodite, Pl – protective lamella.</p></caption><graphic xmlns:xlink="http://www.w3.org/1999/xlink" xlink:href="zookeys-1253-321_article-161612__-g001.jpg" position="float" orientation="portrait" xlink:type="simple" id="oo_1424868.jpg"><uri content-type="original_file" xlink:type="simple">https://binary.pensoft.net/fig/1424868</uri></graphic></fig><p><bold><italic>Legs</italic></bold>: Leg-pairs 1 and 2 reduced and more setose than the rest, with postfemoral and tibial brushes and tarsal combs. Leg-pairs 3–5 with postfemoral and tibial brushes; legs 1–5 (also postgonopodal legs) with prefemur, femur, postfemur and tibia micropapillate; leg-pair 2 with posterior gonopore, prefemora of legs 3–7 slightly enlarged and covered with dense setae. Coxal sacs large and conspicuous at least until leg-pair 12.</p><p><bold><italic>Telson</italic> (Fig. <xref ref-type="fig" rid="F1">1D</xref>)</bold>: anal valves: with smaller dorsal and larger ventral plates; dorsal plates with one microseta each; hypoproct tripartite, median sclerite largest, subtrapezoidal, bearing a pair of macrosetae situated in the middle. Lateral sclerites smaller, subtriangular, with one seta each. Epiproct: with two moderately long spinnerets.</p><p><bold><italic>Gonopods</italic> (Figs <xref ref-type="fig" rid="F1">1E, F</xref>, <xref ref-type="fig" rid="F2">2A–F</xref>)</bold>: gonopod comprising a long and arcuate telopodite (T), attached at the inner posterior end of gonocoxa and pointing posterioventrad, accompanied by a flagelliform accessory process (pseudoflagellum - F), following the curvature of telopodite. Distal part of telopodite enlarged, with a rounded buckle (<italic>bu</italic>) at the base of the protective lamella (<italic>Pl</italic>). Protective lamella covering partially the solenomere (s) and parasolenomere (<italic>ps</italic>); lobe more rounded at margin, semicircular, with a very small fold at the margin. Sternal lamella large, broad, posterior to the telopodite and the coxal processes, less developed and lower compared to <italic><tp:taxon-name><tp:taxon-name-part taxon-name-part-type="genus" reg="Cyphocallipus">C.</tp:taxon-name-part> <tp:taxon-name-part taxon-name-part-type="species" reg="excavatus">excavatus</tp:taxon-name-part></tp:taxon-name></italic>; Coxosternum with three large processes <italic>i</italic>’, <italic>i</italic>, and <italic>m</italic>. Posterior coxosternal process <italic>i</italic>’ broad, incised distally, posterior part of distal incision oval, posterior proximal margin triangularly oval; coxosternal process <italic>m</italic> forked into processes <italic>j</italic> and <italic>k</italic>; process <italic>j</italic> is 1/3 of the length of process <italic>k</italic>; <italic>k</italic> apically rounded and not distally expanded as in <italic><tp:taxon-name><tp:taxon-name-part taxon-name-part-type="genus" reg="Cyphocallipus">C.</tp:taxon-name-part> <tp:taxon-name-part taxon-name-part-type="species" reg="excavatus">excavatus</tp:taxon-name-part></tp:taxon-name></italic>. Coxosternal process <italic>i</italic> straight.</p><fig id="F2" position="float" orientation="portrait"><object-id xmlns:xlink="http://www.w3.org/1999/xlink" content-type="doi" xlink:type="simple">10.3897/zookeys.1253.161612.figure2</object-id><object-id xmlns:xlink="http://www.w3.org/1999/xlink" content-type="arpha" xlink:type="simple">4C08C10B-F6A0-5A73-8653-40C5DA4A98A3</object-id><label>Figure 2.</label><caption><p><italic><tp:taxon-name><tp:taxon-name-part taxon-name-part-type="genus" reg="Cyphocallipus">Cyphocallipus</tp:taxon-name-part> <tp:taxon-name-part taxon-name-part-type="species" reg="africanus">africanus</tp:taxon-name-part></tp:taxon-name></italic> sp. nov., holotype, gonopods. A. Anterior view; B. Lateral view; C, D. Mesal view; E, F. Posterior view. Abbreviations: coxosternal processes n, k, j I, i´, T – telopodite, F – pseudoflagellum, bu – buckle, Pl – protective lamella, S – solenomere, ps – parasolenomere.</p></caption><graphic xmlns:xlink="http://www.w3.org/1999/xlink" xlink:href="zookeys-1253-321_article-161612__-g002.jpg" position="float" orientation="portrait" xlink:type="simple" id="oo_1424869.jpg"><uri content-type="original_file" xlink:type="simple">https://binary.pensoft.net/fig/1424869</uri></graphic></fig><p><bold>Female.</bold> Unknown.</p></tp:treatment-sec><tp:treatment-sec sec-type="distribution" id="SECID0EUJAG"><title>Distribution.</title><p>Known only from the type locality in Morocco. Bab Taza is a small town in Talassemtane National Park in the Rif Mountains (Moutaouakil pers. comm.) (Fig. <xref ref-type="fig" rid="F3">3</xref>). The cave Maala Abladir has relatively large entrance (Fig. <xref ref-type="fig" rid="F4">4</xref>) and two floors. Clay covers much of the area, and the cave ends with a pool (Fig. <xref ref-type="fig" rid="F5">5</xref>). In a paper summarizing the results of studies on hypogean beetles of the family <tp:taxon-name><tp:taxon-name-part taxon-name-part-type="family">Cholevidae</tp:taxon-name-part></tp:taxon-name> in Morocco, <xref ref-type="bibr" rid="B14">Fresneda and Fadrique (2006)</xref> reported the <italic><tp:taxon-name><tp:taxon-name-part taxon-name-part-type="genus" reg="Speonemadus">Speonemadus</tp:taxon-name-part> <tp:taxon-name-part taxon-name-part-type="species" reg="maroccanus">maroccanus</tp:taxon-name-part></tp:taxon-name></italic> (Jeannel, 1936) from the Maala Abladir. To our knowledge, this is the only other animal hitherto recorded from the cave.</p><fig id="F3" position="float" orientation="portrait"><object-id xmlns:xlink="http://www.w3.org/1999/xlink" content-type="doi" xlink:type="simple">10.3897/zookeys.1253.161612.figure3</object-id><object-id xmlns:xlink="http://www.w3.org/1999/xlink" content-type="arpha" xlink:type="simple">EDFBEAB9-702F-540E-9906-1D9AB681D0F8</object-id><label>Figure 3.</label><caption><p>The location of the cave Maala Abladir in Morocco. Source: Google Earth Pro (2025), v. 7.3. Google LLC. Retrieved August 26, 2025, from <ext-link xmlns:xlink="http://www.w3.org/1999/xlink" xlink:href="https://www.google.com/earth/" ext-link-type="uri" xlink:type="simple">https://www.google.com/earth/</ext-link>.</p></caption><graphic xmlns:xlink="http://www.w3.org/1999/xlink" xlink:href="zookeys-1253-321_article-161612__-g003.jpg" position="float" orientation="portrait" xlink:type="simple" id="oo_1424870.jpg"><uri content-type="original_file" xlink:type="simple">https://binary.pensoft.net/fig/1424870</uri></graphic></fig><fig id="F4" position="float" orientation="portrait"><object-id xmlns:xlink="http://www.w3.org/1999/xlink" content-type="doi" xlink:type="simple">10.3897/zookeys.1253.161612.figure4</object-id><object-id xmlns:xlink="http://www.w3.org/1999/xlink" content-type="arpha" xlink:type="simple">E4BF61E8-949F-5BC3-848E-101EB50D0C8A</object-id><label>Figure 4.</label><caption><p>The entrance of cave Maala Abladir. Photo: Miguel Ángel Maestre.</p></caption><graphic xmlns:xlink="http://www.w3.org/1999/xlink" xlink:href="zookeys-1253-321_article-161612__-g004.jpg" position="float" orientation="portrait" xlink:type="simple" id="oo_1424871.jpg"><uri content-type="original_file" xlink:type="simple">https://binary.pensoft.net/fig/1424871</uri></graphic></fig><fig id="F5" position="float" orientation="portrait"><object-id xmlns:xlink="http://www.w3.org/1999/xlink" content-type="doi" xlink:type="simple">10.3897/zookeys.1253.161612.figure5</object-id><object-id xmlns:xlink="http://www.w3.org/1999/xlink" content-type="arpha" xlink:type="simple">05F82DEA-F177-5190-8AE5-B4067DEE0831</object-id><label>Figure 5.</label><caption><p>Speleologists from the Grupo de Exploraciones Subterráneas of Priego, Spain, exploring the cave. Photo: Miguel Ángel Maestre.</p></caption><graphic xmlns:xlink="http://www.w3.org/1999/xlink" xlink:href="zookeys-1253-321_article-161612__-g005.jpg" position="float" orientation="portrait" xlink:type="simple" id="oo_1424872.jpg"><uri content-type="original_file" xlink:type="simple">https://binary.pensoft.net/fig/1424872</uri></graphic></fig></tp:treatment-sec><tp:treatment-sec sec-type="habitat" id="SECID0EEMAG"><title>Habitat.</title><p>Although collected from a cave, the new species does not exhibit any traits of troglomorphism, leading us to presume that it was only seeking shelter there.</p></tp:treatment-sec><tp:treatment-sec sec-type="comments" id="SECID0EJMAG"><title>Comments.</title><p>The specimen is heavily infested by fungi (Fig. <xref ref-type="fig" rid="F1">1A, B</xref>). Most likely they are representatives of the ectoparasitic fungi of the order <tp:taxon-name><tp:taxon-name-part taxon-name-part-type="order">Laboulbeniales</tp:taxon-name-part></tp:taxon-name> Engler, 1898, as described in other members of <tp:taxon-name><tp:taxon-name-part taxon-name-part-type="order">Callipodida</tp:taxon-name-part></tp:taxon-name> from the Iberian Peninsula (<xref ref-type="bibr" rid="B38">Reboleira and Enghoff 2015</xref>).</p></tp:treatment-sec><tp:treatment-sec><!--Section generated to contain objects referenced in tp:taxon-treatment.--><fig id="F6" position="float" orientation="portrait"><object-id xmlns:xlink="http://www.w3.org/1999/xlink" content-type="doi" xlink:type="simple">10.3897/zookeys.1253.161612.figure6</object-id><object-id xmlns:xlink="http://www.w3.org/1999/xlink" content-type="arpha" xlink:type="simple">C69B60AF-0B28-5533-BCB7-780865C395F8</object-id><label>Figure 6.</label><caption><p><italic><tp:taxon-name><tp:taxon-name-part taxon-name-part-type="genus" reg="Cyphocallipus">Cyphocallipus</tp:taxon-name-part> <tp:taxon-name-part taxon-name-part-type="species" reg="excavatus">excavatus</tp:taxon-name-part></tp:taxon-name></italic>, males. A–D. From Almeria; E, F. From Cómpeta; A. Head and anteriormost PTs, lateral view; B. Head, frontal view; C. Pleurotergites, dorsal view; D. Telson, ventrolateral view; E. Gonopods, posterior view; F. Gonopods, anterior view. Abbreviations: coxosternal processes k, j I, T – telopodite, bu – buckle, Pl – protective lamella, s – solenomere.</p></caption><graphic xmlns:xlink="http://www.w3.org/1999/xlink" xlink:href="zookeys-1253-321_article-161612__-g006.jpg" position="float" orientation="portrait" xlink:type="simple" id="oo_1424873.jpg"><uri content-type="original_file" xlink:type="simple">https://binary.pensoft.net/fig/1424873</uri></graphic></fig><fig id="F7" position="float" orientation="portrait"><object-id xmlns:xlink="http://www.w3.org/1999/xlink" content-type="doi" xlink:type="simple">10.3897/zookeys.1253.161612.figure7</object-id><object-id xmlns:xlink="http://www.w3.org/1999/xlink" content-type="arpha" xlink:type="simple">EDAB5660-F185-5F87-96B6-110CCD4648DE</object-id><label>Figure 7.</label><caption><p><italic><tp:taxon-name><tp:taxon-name-part taxon-name-part-type="genus" reg="Cyphocallipus">Cyphocallipus</tp:taxon-name-part> <tp:taxon-name-part taxon-name-part-type="species" reg="excavatus">excavatus</tp:taxon-name-part></tp:taxon-name></italic>, male from Almeria, gonopods; A. Posterior view; B. Lateral view; C. Anterior view; D. Mesal view; E. Closeup of distal part of telopodite. Abbreviations: n, k, j I, i´, T – telopodite, bu – buckle, Pl – protective lamella, S – solenomere, ps – parasolenomere.</p></caption><graphic xmlns:xlink="http://www.w3.org/1999/xlink" xlink:href="zookeys-1253-321_article-161612__-g007.jpg" position="float" orientation="portrait" xlink:type="simple" id="oo_1424874.jpg"><uri content-type="original_file" xlink:type="simple">https://binary.pensoft.net/fig/1424874</uri></graphic></fig><fig id="F8" position="float" orientation="portrait"><object-id xmlns:xlink="http://www.w3.org/1999/xlink" content-type="doi" xlink:type="simple">10.3897/zookeys.1253.161612.figure8</object-id><object-id xmlns:xlink="http://www.w3.org/1999/xlink" content-type="arpha" xlink:type="simple">2D003190-1DF4-5D54-9E0C-7D6C8B8D8E00</object-id><label>Figure 8.</label><caption><p><italic><tp:taxon-name><tp:taxon-name-part taxon-name-part-type="genus" reg="Cyphocallipus">Cyphocallipus</tp:taxon-name-part> <tp:taxon-name-part taxon-name-part-type="species" reg="excavatus">excavatus</tp:taxon-name-part></tp:taxon-name></italic>, male from Órgiva, <abbrev xmlns:xlink="http://www.w3.org/1999/xlink" xlink:title="Scanning electron micrographs" id="ABBRID0EVSAG" xlink:type="simple">SEM</abbrev>. A. Head and anteriormost pleurotergites, lateral view; B. Head, dorsal view; C. Midbody pleurotergites, dorsal view; D. Leg 7, anterior view; E. Gonopods, anterior view; F. Gonopods, posterior view. Abbreviations: coxosternal processes k, j I, i´, F – pseudoflagellum, T – telopodite, bu – buckle, Pl – protective lamella, S – solenomere. Scale bars: 0.1 mm.</p></caption><graphic xmlns:xlink="http://www.w3.org/1999/xlink" xlink:href="zookeys-1253-321_article-161612__-g008.jpg" position="float" orientation="portrait" xlink:type="simple" id="oo_1424875.jpg"><uri content-type="original_file" xlink:type="simple">https://binary.pensoft.net/fig/1424875</uri></graphic></fig><fig id="F9" position="float" orientation="portrait"><object-id xmlns:xlink="http://www.w3.org/1999/xlink" content-type="doi" xlink:type="simple">10.3897/zookeys.1253.161612.figure9</object-id><object-id xmlns:xlink="http://www.w3.org/1999/xlink" content-type="arpha" xlink:type="simple">5CDD3D8E-3E58-5DED-89B1-D04EEFD3F7E8</object-id><label>Figure 9.</label><caption><p><italic><tp:taxon-name><tp:taxon-name-part taxon-name-part-type="genus" reg="Cyphocallipus">Cyphocallipus</tp:taxon-name-part> <tp:taxon-name-part taxon-name-part-type="species" reg="excavatus">excavatus</tp:taxon-name-part></tp:taxon-name></italic>, male from Órgiva, <abbrev xmlns:xlink="http://www.w3.org/1999/xlink" xlink:title="Scanning electron micrographs" id="ABBRID0ERTAG" xlink:type="simple">SEM</abbrev>, gonopods. A. Lateral view; B, C. Close up of distal part of telopodites. Abbreviations: m, k, j I, i´, T – telopodite, F – pseudoflagellum, bu – buckle, Pl – protective lamella, S – solenomere, ps – parasolenomere. Scale bar: 0.1 mm (A).</p></caption><graphic xmlns:xlink="http://www.w3.org/1999/xlink" xlink:href="zookeys-1253-321_article-161612__-g009.jpg" position="float" orientation="portrait" xlink:type="simple" id="oo_1424876.jpg"><uri content-type="original_file" xlink:type="simple">https://binary.pensoft.net/fig/1424876</uri></graphic></fig></tp:treatment-sec><ref-list><ref id="B14"><mixed-citation xmlns:xlink="http://www.w3.org/1999/xlink" xlink:type="simple"><person-group><name name-style="western"><surname>Fresneda</surname><given-names>J</given-names></name><name name-style="western"><surname>Fadrique</surname><given-names>F</given-names></name></person-group> (<year>2006</year>) <article-title>Nuevos datos de distribución de los <tp:taxon-name><tp:taxon-name-part taxon-name-part-type="subfamily">Cholevinae</tp:taxon-name-part></tp:taxon-name> hipogeos del Atlas marroquí (<tp:taxon-name><tp:taxon-name-part taxon-name-part-type="order">Coleoptera</tp:taxon-name-part></tp:taxon-name>, <tp:taxon-name><tp:taxon-name-part taxon-name-part-type="family">Leiodidae</tp:taxon-name-part></tp:taxon-name>).</article-title><source>Arxius de Miscel·lània Zoològica</source><volume>4</volume>: <fpage>49</fpage>–<lpage>57</lpage>. <ext-link xlink:href="10.32800/amz.2006.04.0049" ext-link-type="doi" xlink:type="simple">https://doi.org/10.32800/amz.2006.04.0049</ext-link></mixed-citation></ref><ref id="B38"><mixed-citation xmlns:xlink="http://www.w3.org/1999/xlink" xlink:type="simple"><person-group><name name-style="western"><surname>Reboleira</surname><given-names>ASPS</given-names></name><name name-style="western"><surname>Enghoff</surname><given-names>H</given-names></name></person-group> (<year>2015</year>) <article-title>Redescription of <italic><tp:taxon-name><tp:taxon-name-part taxon-name-part-type="genus">Lusitanipus</tp:taxon-name-part> <tp:taxon-name-part taxon-name-part-type="species">alternans</tp:taxon-name-part></tp:taxon-name></italic> (Verhoeff, 1893) (<tp:taxon-name><tp:taxon-name-part taxon-name-part-type="class">Diplopoda</tp:taxon-name-part></tp:taxon-name>, Callipoda, <tp:taxon-name><tp:taxon-name-part taxon-name-part-type="family">Dorypetalidae</tp:taxon-name-part></tp:taxon-name>) and ecological data on its <tp:taxon-name><tp:taxon-name-part taxon-name-part-type="order">Laboulbeniales</tp:taxon-name-part></tp:taxon-name> ectoparasites in caves.</article-title><source>Zootaxa</source><volume>3957</volume>(<issue>5</issue>): <fpage>567</fpage>–<lpage>576</lpage>. <ext-link xlink:href="10.11646/zootaxa.3957.5.5" ext-link-type="doi" xlink:type="simple">https://doi.org/10.11646/zootaxa.3957.5.5</ext-link></mixed-citation></ref></ref-list></tp:taxon-treatment>
