# Supplementary material for: ﻿Cyphocallipus africanus sp. nov.: first native callipodid millipede from continental Africa (Diplopoda, Callipodida)
Source: Zookeys. 2025 Sep 26;1253:321–41. doi: 10.3897/zookeys.1253.161612 (PMC12495430; doi:10.3897/zookeys.1253.161612)
Supplement: XML Treatment for Cyphocallipus excavatus [file zookeys.1253.161612-treatment3.xml]

<!DOCTYPE tp:taxon-treatment
  PUBLIC "-//TaxonX//DTD Taxonomic Treatment Publishing DTD v0 20100105//EN" "tax-treatment-NSO.dtd">
<tp:taxon-treatment xmlns:tp="http://www.plazi.org/taxpub"><tp:treatment-meta><kwd-group><label>Taxon classification</label><kwd>
                    <named-content content-type="kingdom">Animalia</named-content>
                  </kwd><kwd>
                    <named-content content-type="order">Callipodida</named-content>
                  </kwd><kwd>
                    <named-content content-type="family">Dorypetalidae</named-content>
                  </kwd></kwd-group><mixed-citation publication-type="journal"><person-group><name><surname>Stoev</surname><given-names>Pavel</given-names></name><name><surname>Akkari</surname><given-names>Nesrine</given-names></name></person-group><article-title>﻿<italic><tp:taxon-name><tp:taxon-name-part taxon-name-part-type="genus" reg="Cyphocallipus">Cyphocallipus</tp:taxon-name-part> <tp:taxon-name-part taxon-name-part-type="species" reg="africanus">africanus</tp:taxon-name-part></tp:taxon-name></italic> sp. nov.: first native callipodid millipede from continental Africa (<tp:taxon-name><tp:taxon-name-part taxon-name-part-type="class">Diplopoda</tp:taxon-name-part></tp:taxon-name>, <tp:taxon-name><tp:taxon-name-part taxon-name-part-type="order">Callipodida</tp:taxon-name-part></tp:taxon-name>)</article-title><source>Zookeys</source><day>26</day><month>09</month><year>2025</year><volume>1253</volume><fpage>321</fpage><lpage>341</lpage><pub-id pub-id-type="doi">10.3897/zookeys.1253.161612</pub-id></mixed-citation></tp:treatment-meta><tp:nomenclature><label>﻿</label><tp:taxon-name><object-id xmlns:xlink="http://www.w3.org/1999/xlink" content-type="arpha" xlink:type="simple">581D550E-3BFE-5315-B3A1-C85A221AA2BF</object-id>
                  <tp:taxon-name-part taxon-name-part-type="genus" reg="Cyphocallipus">Cyphocallipus</tp:taxon-name-part>
                  <tp:taxon-name-part taxon-name-part-type="species" reg="excavatus">excavatus</tp:taxon-name-part>
                </tp:taxon-name><tp:taxon-authority>Verhoeff, 1909</tp:taxon-authority><xref ref-type="fig" rid="F6">Figs 6</xref><xref ref-type="fig" rid="F7">, 7</xref><xref ref-type="fig" rid="F8">, 8</xref><xref ref-type="fig" rid="F9">, 9</xref></tp:nomenclature><tp:treatment-sec sec-type="material" id="SECID0EWOAG"><title>Material examined.</title><p>• 1 male, Spain, Almería, Sierra de Gádor, Canchal Antenas II, MSS, Félix, <named-content xmlns:xlink="http://www.w3.org/1999/xlink" content-type="dwc:verbatimCoordinates" xlink:type="simple"><named-content content-type="geo-json" specific-use="{&#34;type&#34;:&#34;Point&#34;,&#34;coordinates&#34;:[-2.758144,36.880425]}" id="NCID0E6OAG" xlink:type="simple">36°52'49.53"N, 2°45'29.32"W</named-content></named-content>, 1300 m, 11.XII.2018, Centro de Investigación de Colecciones Científicas de la Universidad de Almería, Cecoual-Dpto. Biol. Geol. col. Pablo Barranco leg. (Figs <xref ref-type="fig" rid="F3">3A–D</xref>, <xref ref-type="fig" rid="F4">4A–E</xref>); • 1 male, 3 females, Spain, Málaga Province, Cómpeta, Casa de la Mina, Pine Forest, 15.I.2006, leg. D. Kime, det. J-P. Mauriès (National Museum of Natural Hostory, Sofia – <tp:taxon-name><tp:taxon-name-part taxon-name-part-type="subphylum">Myriapoda</tp:taxon-name-part></tp:taxon-name> collection) (Fig. <xref ref-type="fig" rid="F3">3E, F</xref>); • 1 male, Spain, Órgiva, 7.X.1977, Briganti, Parodi, Zoia leg., ex. Mus. Verona, G. Osella ded. 1983 (Scanning electron micrographs).</p></tp:treatment-sec><tp:treatment-sec sec-type="description" id="SECID0EUPAG"><title>Description.</title><p>This species has already been redescribed by <xref ref-type="bibr" rid="B28">Mauriès (1978)</xref>, <xref ref-type="bibr" rid="B19">Hoffman (2009)</xref>, and <xref ref-type="bibr" rid="B45">Spelda (2015)</xref>. However, here, we present habitus images of the species and document the species gonopod morphology, using both light micrography and scanning electron microscope imagery. Thus, we provide more accurate and detailed information on key taxonomic features (Figs <xref ref-type="fig" rid="F6">6</xref>–<xref ref-type="fig" rid="F9">9</xref>). Table <xref ref-type="table" rid="T1">1</xref> summarizes the main distinguishing characteristics of the two species.</p><fig id="F6" position="float" orientation="portrait"><object-id xmlns:xlink="http://www.w3.org/1999/xlink" content-type="doi" xlink:type="simple">10.3897/zookeys.1253.161612.figure6</object-id><object-id xmlns:xlink="http://www.w3.org/1999/xlink" content-type="arpha" xlink:type="simple">C69B60AF-0B28-5533-BCB7-780865C395F8</object-id><label>Figure 6.</label><caption><p><italic><tp:taxon-name><tp:taxon-name-part taxon-name-part-type="genus" reg="Cyphocallipus">Cyphocallipus</tp:taxon-name-part> <tp:taxon-name-part taxon-name-part-type="species" reg="excavatus">excavatus</tp:taxon-name-part></tp:taxon-name></italic>, males. A–D. From Almeria; E, F. From Cómpeta; A. Head and anteriormost PTs, lateral view; B. Head, frontal view; C. Pleurotergites, dorsal view; D. Telson, ventrolateral view; E. Gonopods, posterior view; F. Gonopods, anterior view. Abbreviations: coxosternal processes k, j I, T – telopodite, bu – buckle, Pl – protective lamella, s – solenomere.</p></caption><graphic xmlns:xlink="http://www.w3.org/1999/xlink" xlink:href="zookeys-1253-321_article-161612__-g006.jpg" position="float" orientation="portrait" xlink:type="simple" id="oo_1424873.jpg"><uri content-type="original_file" xlink:type="simple">https://binary.pensoft.net/fig/1424873</uri></graphic></fig><fig id="F7" position="float" orientation="portrait"><object-id xmlns:xlink="http://www.w3.org/1999/xlink" content-type="doi" xlink:type="simple">10.3897/zookeys.1253.161612.figure7</object-id><object-id xmlns:xlink="http://www.w3.org/1999/xlink" content-type="arpha" xlink:type="simple">EDAB5660-F185-5F87-96B6-110CCD4648DE</object-id><label>Figure 7.</label><caption><p><italic><tp:taxon-name><tp:taxon-name-part taxon-name-part-type="genus" reg="Cyphocallipus">Cyphocallipus</tp:taxon-name-part> <tp:taxon-name-part taxon-name-part-type="species" reg="excavatus">excavatus</tp:taxon-name-part></tp:taxon-name></italic>, male from Almeria, gonopods; A. Posterior view; B. Lateral view; C. Anterior view; D. Mesal view; E. Closeup of distal part of telopodite. Abbreviations: n, k, j I, i´, T – telopodite, bu – buckle, Pl – protective lamella, S – solenomere, ps – parasolenomere.</p></caption><graphic xmlns:xlink="http://www.w3.org/1999/xlink" xlink:href="zookeys-1253-321_article-161612__-g007.jpg" position="float" orientation="portrait" xlink:type="simple" id="oo_1424874.jpg"><uri content-type="original_file" xlink:type="simple">https://binary.pensoft.net/fig/1424874</uri></graphic></fig><fig id="F8" position="float" orientation="portrait"><object-id xmlns:xlink="http://www.w3.org/1999/xlink" content-type="doi" xlink:type="simple">10.3897/zookeys.1253.161612.figure8</object-id><object-id xmlns:xlink="http://www.w3.org/1999/xlink" content-type="arpha" xlink:type="simple">2D003190-1DF4-5D54-9E0C-7D6C8B8D8E00</object-id><label>Figure 8.</label><caption><p><italic><tp:taxon-name><tp:taxon-name-part taxon-name-part-type="genus" reg="Cyphocallipus">Cyphocallipus</tp:taxon-name-part> <tp:taxon-name-part taxon-name-part-type="species" reg="excavatus">excavatus</tp:taxon-name-part></tp:taxon-name></italic>, male from Órgiva, <abbrev xmlns:xlink="http://www.w3.org/1999/xlink" xlink:title="Scanning electron micrographs" id="ABBRID0EVSAG" xlink:type="simple">SEM</abbrev>. A. Head and anteriormost pleurotergites, lateral view; B. Head, dorsal view; C. Midbody pleurotergites, dorsal view; D. Leg 7, anterior view; E. Gonopods, anterior view; F. Gonopods, posterior view. Abbreviations: coxosternal processes k, j I, i´, F – pseudoflagellum, T – telopodite, bu – buckle, Pl – protective lamella, S – solenomere. Scale bars: 0.1 mm.</p></caption><graphic xmlns:xlink="http://www.w3.org/1999/xlink" xlink:href="zookeys-1253-321_article-161612__-g008.jpg" position="float" orientation="portrait" xlink:type="simple" id="oo_1424875.jpg"><uri content-type="original_file" xlink:type="simple">https://binary.pensoft.net/fig/1424875</uri></graphic></fig><fig id="F9" position="float" orientation="portrait"><object-id xmlns:xlink="http://www.w3.org/1999/xlink" content-type="doi" xlink:type="simple">10.3897/zookeys.1253.161612.figure9</object-id><object-id xmlns:xlink="http://www.w3.org/1999/xlink" content-type="arpha" xlink:type="simple">5CDD3D8E-3E58-5DED-89B1-D04EEFD3F7E8</object-id><label>Figure 9.</label><caption><p><italic><tp:taxon-name><tp:taxon-name-part taxon-name-part-type="genus" reg="Cyphocallipus">Cyphocallipus</tp:taxon-name-part> <tp:taxon-name-part taxon-name-part-type="species" reg="excavatus">excavatus</tp:taxon-name-part></tp:taxon-name></italic>, male from Órgiva, <abbrev xmlns:xlink="http://www.w3.org/1999/xlink" xlink:title="Scanning electron micrographs" id="ABBRID0ERTAG" xlink:type="simple">SEM</abbrev>, gonopods. A. Lateral view; B, C. Close up of distal part of telopodites. Abbreviations: m, k, j I, i´, T – telopodite, F – pseudoflagellum, bu – buckle, Pl – protective lamella, S – solenomere, ps – parasolenomere. Scale bar: 0.1 mm (A).</p></caption><graphic xmlns:xlink="http://www.w3.org/1999/xlink" xlink:href="zookeys-1253-321_article-161612__-g009.jpg" position="float" orientation="portrait" xlink:type="simple" id="oo_1424876.jpg"><uri content-type="original_file" xlink:type="simple">https://binary.pensoft.net/fig/1424876</uri></graphic></fig></tp:treatment-sec><tp:treatment-sec><!--Section generated to contain objects referenced in tp:taxon-treatment.--><fig id="F3" position="float" orientation="portrait"><object-id xmlns:xlink="http://www.w3.org/1999/xlink" content-type="doi" xlink:type="simple">10.3897/zookeys.1253.161612.figure3</object-id><object-id xmlns:xlink="http://www.w3.org/1999/xlink" content-type="arpha" xlink:type="simple">EDFBEAB9-702F-540E-9906-1D9AB681D0F8</object-id><label>Figure 3.</label><caption><p>The location of the cave Maala Abladir in Morocco. Source: Google Earth Pro (2025), v. 7.3. Google LLC. Retrieved August 26, 2025, from <ext-link xmlns:xlink="http://www.w3.org/1999/xlink" xlink:href="https://www.google.com/earth/" ext-link-type="uri" xlink:type="simple">https://www.google.com/earth/</ext-link>.</p></caption><graphic xmlns:xlink="http://www.w3.org/1999/xlink" xlink:href="zookeys-1253-321_article-161612__-g003.jpg" position="float" orientation="portrait" xlink:type="simple" id="oo_1424870.jpg"><uri content-type="original_file" xlink:type="simple">https://binary.pensoft.net/fig/1424870</uri></graphic></fig><fig id="F4" position="float" orientation="portrait"><object-id xmlns:xlink="http://www.w3.org/1999/xlink" content-type="doi" xlink:type="simple">10.3897/zookeys.1253.161612.figure4</object-id><object-id xmlns:xlink="http://www.w3.org/1999/xlink" content-type="arpha" xlink:type="simple">E4BF61E8-949F-5BC3-848E-101EB50D0C8A</object-id><label>Figure 4.</label><caption><p>The entrance of cave Maala Abladir. Photo: Miguel Ángel Maestre.</p></caption><graphic xmlns:xlink="http://www.w3.org/1999/xlink" xlink:href="zookeys-1253-321_article-161612__-g004.jpg" position="float" orientation="portrait" xlink:type="simple" id="oo_1424871.jpg"><uri content-type="original_file" xlink:type="simple">https://binary.pensoft.net/fig/1424871</uri></graphic></fig><table-wrap id="T1" position="float" orientation="portrait"><label>Table 1.</label><caption><p>Main taxonomic characters of gonopods that distinguish <italic><tp:taxon-name><tp:taxon-name-part taxon-name-part-type="genus" reg="Cyphocallipus">Cyphocallipus</tp:taxon-name-part> <tp:taxon-name-part taxon-name-part-type="species" reg="africanus">africanus</tp:taxon-name-part></tp:taxon-name></italic> sp. nov. from <italic><tp:taxon-name><tp:taxon-name-part taxon-name-part-type="genus" reg="Cyphocallipus">C.</tp:taxon-name-part> <tp:taxon-name-part taxon-name-part-type="species" reg="excavatus">excavatus</tp:taxon-name-part></tp:taxon-name></italic>.</p></caption><table id="TID0EOHBG" rules="all"><tbody><tr><th rowspan="1" colspan="1">Character</th><th rowspan="1" colspan="1">
                          <italic>
                            <tp:taxon-name><tp:taxon-name-part taxon-name-part-type="genus" reg="Cyphocallipus">C.</tp:taxon-name-part> <tp:taxon-name-part taxon-name-part-type="species" reg="excavatus">excavatus</tp:taxon-name-part></tp:taxon-name>
                          </italic>
                        </th><th rowspan="1" colspan="1"><italic><tp:taxon-name><tp:taxon-name-part taxon-name-part-type="genus" reg="Cyphocallipus">C.</tp:taxon-name-part> <tp:taxon-name-part taxon-name-part-type="species" reg="africanus">africanus</tp:taxon-name-part></tp:taxon-name></italic> sp. nov.</th></tr><tr><td rowspan="1" colspan="1">Sternal lamella: posterior to telopodite and coxal processes</td><td rowspan="1" colspan="1">Large, broad (Fig. <xref ref-type="fig" rid="F6">6E</xref>)</td><td rowspan="1" colspan="1">Less developed, lower (Fig. <xref ref-type="fig" rid="F1">1E</xref>)</td></tr><tr><td rowspan="1" colspan="1">Broad, incised distally posterior coxosternal process <italic>i</italic>’</td><td rowspan="1" colspan="1">Posterior part of distal incision triangular; posterior proximal margin triangular (Figs <xref ref-type="fig" rid="F7">7D</xref>, <xref ref-type="fig" rid="F8">8F</xref>)</td><td rowspan="1" colspan="1">Posterior part of distal incision oval, posterior proximal margin oval (Fig. <xref ref-type="fig" rid="F2">2D</xref>)</td></tr><tr><td rowspan="1" colspan="1">Coxosternal process <italic>m</italic> Forked to processes <italic>j</italic> and <italic>k</italic></td><td rowspan="1" colspan="1">Process <italic>j</italic> twice shorter than process <italic>k</italic>; process <italic>k</italic> is expanded distally and somewhat triangular (Figs <xref ref-type="fig" rid="F7">7B</xref>, <xref ref-type="fig" rid="F8">8E</xref>, <xref ref-type="fig" rid="F9">9A</xref>)</td><td rowspan="1" colspan="1">Process <italic>j</italic> is 1/3 of length of process <italic>k</italic>; <italic>k</italic> apically rounded and not distally expanded (Figs <xref ref-type="fig" rid="F1">1F</xref>, <xref ref-type="fig" rid="F2">2B</xref>)</td></tr><tr><td rowspan="1" colspan="1">Coxosternal process <italic>i</italic></td><td rowspan="1" colspan="1">Distal part curved (Figs <xref ref-type="fig" rid="F6">6F</xref>, <xref ref-type="fig" rid="F8">8E</xref>)</td><td rowspan="1" colspan="1">Distal part straight (Figs <xref ref-type="fig" rid="F1">1E</xref>, <xref ref-type="fig" rid="F2">2A</xref>)</td></tr><tr><td rowspan="1" colspan="1">Distal part of telopodite: enlarged, with a rounded buckle at the base of the protective lamella</td><td rowspan="1" colspan="1">Protective lamella subrectangular, with a fold at posterior margin (Figs <xref ref-type="fig" rid="F7">7B, D, E</xref>, <xref ref-type="fig" rid="F9">9A</xref>)</td><td rowspan="1" colspan="1">Protective lamella more rounded at margin, semicircular, with a very small fold at margin (Fig. <xref ref-type="fig" rid="F2">2C, D</xref>)</td></tr></tbody></table></table-wrap><fig id="F1" position="float" orientation="portrait"><object-id xmlns:xlink="http://www.w3.org/1999/xlink" content-type="doi" xlink:type="simple">10.3897/zookeys.1253.161612.figure1</object-id><object-id xmlns:xlink="http://www.w3.org/1999/xlink" content-type="arpha" xlink:type="simple">C9C53661-86B6-53A1-94E8-ADDFFCAB55C6</object-id><label>Figure 1.</label><caption><p><italic><tp:taxon-name><tp:taxon-name-part taxon-name-part-type="genus" reg="Cyphocallipus">Cyphocallipus</tp:taxon-name-part> <tp:taxon-name-part taxon-name-part-type="species" reg="africanus">africanus</tp:taxon-name-part></tp:taxon-name></italic> sp. nov., holotype. A. Head and anteriormost pleurotergites, lateral view; B. Head, frontal view; C. Pleurotergites, dorsal view; D. Telson, ventral view; E. Gonopods, posterior view; F. Gonopods, anterior view. Abbreviations: coxosternal processes k, j I, i´, T – telopodite, Pl – protective lamella.</p></caption><graphic xmlns:xlink="http://www.w3.org/1999/xlink" xlink:href="zookeys-1253-321_article-161612__-g001.jpg" position="float" orientation="portrait" xlink:type="simple" id="oo_1424868.jpg"><uri content-type="original_file" xlink:type="simple">https://binary.pensoft.net/fig/1424868</uri></graphic></fig><fig id="F2" position="float" orientation="portrait"><object-id xmlns:xlink="http://www.w3.org/1999/xlink" content-type="doi" xlink:type="simple">10.3897/zookeys.1253.161612.figure2</object-id><object-id xmlns:xlink="http://www.w3.org/1999/xlink" content-type="arpha" xlink:type="simple">4C08C10B-F6A0-5A73-8653-40C5DA4A98A3</object-id><label>Figure 2.</label><caption><p><italic><tp:taxon-name><tp:taxon-name-part taxon-name-part-type="genus" reg="Cyphocallipus">Cyphocallipus</tp:taxon-name-part> <tp:taxon-name-part taxon-name-part-type="species" reg="africanus">africanus</tp:taxon-name-part></tp:taxon-name></italic> sp. nov., holotype, gonopods. A. Anterior view; B. Lateral view; C, D. Mesal view; E, F. Posterior view. Abbreviations: coxosternal processes n, k, j I, i´, T – telopodite, F – pseudoflagellum, bu – buckle, Pl – protective lamella, S – solenomere, ps – parasolenomere.</p></caption><graphic xmlns:xlink="http://www.w3.org/1999/xlink" xlink:href="zookeys-1253-321_article-161612__-g002.jpg" position="float" orientation="portrait" xlink:type="simple" id="oo_1424869.jpg"><uri content-type="original_file" xlink:type="simple">https://binary.pensoft.net/fig/1424869</uri></graphic></fig></tp:treatment-sec><ref-list><ref id="B28"><mixed-citation xmlns:xlink="http://www.w3.org/1999/xlink" xlink:type="simple"><person-group><name name-style="western"><surname>Mauriès</surname><given-names>J-P</given-names></name></person-group> (<year>1978</year>) <article-title>Myriapodes - Diplopodes du sud de l’Espagne.</article-title><source>Annalen des Naturhistorischen Museums in Wien</source><volume>81</volume>: <fpage>575</fpage>–<lpage>588</lpage>.</mixed-citation></ref><ref id="B19"><mixed-citation xmlns:xlink="http://www.w3.org/1999/xlink" xlink:type="simple"><person-group><name name-style="western"><surname>Hoffman</surname><given-names>R</given-names></name></person-group> (<year>2009</year>) <article-title>The female of <italic><tp:taxon-name><tp:taxon-name-part taxon-name-part-type="genus">Cyphocallipus</tp:taxon-name-part> <tp:taxon-name-part taxon-name-part-type="species">excavatus</tp:taxon-name-part></tp:taxon-name></italic> Verhoeff, 1909 (<tp:taxon-name><tp:taxon-name-part taxon-name-part-type="order">Callipodida</tp:taxon-name-part></tp:taxon-name>: <tp:taxon-name><tp:taxon-name-part taxon-name-part-type="family">Cyphocallipodidae</tp:taxon-name-part></tp:taxon-name>).</article-title><source>Contributions to Natural History</source><volume>12</volume>: <fpage>643</fpage>–<lpage>649</lpage>.</mixed-citation></ref><ref id="B45"><mixed-citation xmlns:xlink="http://www.w3.org/1999/xlink" xlink:type="simple"><person-group><name name-style="western"><surname>Spelda</surname><given-names>J</given-names></name></person-group> (<year>2015</year>) Order <tp:taxon-name><tp:taxon-name-part taxon-name-part-type="order">Callipodida</tp:taxon-name-part></tp:taxon-name>. Revista IDE@-SEA, 25B: 1–12. <ext-link xlink:href="http://sea-entomologia.org/IDE@/revista_25B.pdf" ext-link-type="uri" xlink:type="simple">http://sea-entomologia.org/IDE@/revista_25B.pdf</ext-link></mixed-citation></ref></ref-list></tp:taxon-treatment>
